# Supplementary material for: Enhancing Heavy Metal Detection through Electrochemical Polishing of Carbon Electrodes
Source: Biosensors (Basel). 2024 Aug 24;14(9):412. doi: 10.3390/bios14090412 (PMC11429634; doi:10.3390/bios14090412)
Supplement: Supplementary file 1 [file biosensors-14-00412-s001.zip]

Archive with 1 entries (1 files):
- biosensors-3064507-supplementary.pdf
